# Supplementary material for: Anti-EGFR ScFv functionalized exosomes delivering LPCAT1 specific siRNAs for inhibition of lung cancer brain metastases
Source: J Nanobiotechnology. 2024 Apr 8;22:159. doi: 10.1186/s12951-024-02414-7 (PMC11000333; doi:10.1186/s12951-024-02414-7)
Supplement: Supplementary file 4 — Supplementary Material 4 [file 12951_2024_2414_MOESM4_ESM.xls]

## Sheet: AP23042706_sample_CellsPerClust
cluster	BRONCHO_11	BRONCHO_58	EBUS_06	EBUS_10	EBUS_12	EBUS_13	EBUS_15	EBUS_19	EBUS_28	EBUS_49	EBUS_51	EFFUSION_06	EFFUSION_11	EFFUSION_12	EFFUSION_13	EFFUSION_64	LN_01	LN_02	LN_03	LN_04	LN_05	LN_06	LN_07	LN_08	LN_11	LN_12	LUNG_N01	LUNG_N06	LUNG_N08	LUNG_N09	LUNG_N18	LUNG_N19	LUNG_N20	LUNG_N28	LUNG_N30	LUNG_N31	LUNG_N34	LUNG_T06	LUNG_T08	LUNG_T09	LUNG_T18	LUNG_T19	LUNG_T20	LUNG_T25	LUNG_T28	LUNG_T30	LUNG_T31	LUNG_T34	NS_02
CD4NaiveT	539	467	277	799	106	851	137	600	76	315	310	1852	908	1161	2311	2126	1790	1914	1595	1763	1460	1832	3119	1834	1879	1356	341	270	406	237	628	437	462	687	676	262	373	812	1483	737	498	999	1182	1023	741	744	1701	165	333
CD8Teff	167	513	114	276	36	106	75	280	54	281	110	594	589	372	380	274	227	202	278	225	289	150	753	494	282	289	343	356	232	170	302	308	338	542	484	241	487	365	319	797	237	269	714	279	460	288	1155	84	124
Treg	47	261	10	147	48	57	23	63	30	14	52	121	66	160	216	145	150	76	177	121	73	101	183	173	240	206	21	15	21	17	55	22	17	55	45	25	30	134	209	98	178	151	147	141	125	139	176	34	89
BCells	1399	109	100	2054	131	1743	36	66	7	173	106	399	108	776	994	914	1027	624	574	688	949	607	962	1410	876	1731	38	23	37	44	47	16	20	13	19	12	38	486	768	85	254	395	54	1428	252	49	25	20	132
NK	44	248	180	180	110	63	216	428	52	485	632	630	355	325	192	136	78	84	130	103	167	61	284	141	164	138	587	620	767	234	614	1023	827	917	849	679	1456	189	71	231	130	227	222	106	212	221	525	79	405
CD8NaiveT	5	8	11	11	8	7	9	15	1	10	14	44	17	52	45	85	83	52	37	59	81	41	35	24	33	24	3	1	4	4	14	1	2	10	5	3	4	7	15	8	7	19	9	36	5	2	34	0	9
PlasmaCells	13	54	10	128	43	22	5	34	0	14	3	41	2	5	15	9	51	68	65	60	15	31	161	84	92	411	11	3	6	34	8	12	1	6	6	8	7	36	257	75	26	30	1	229	344	67	410	16	1
ProliferatingLymphocytes	8	47	15	290	20	173	21	39	20	46	28	63	16	28	30	21	107	25	42	7	5	11	35	76	45	62	29	6	19	13	33	28	12	63	20	22	18	22	18	94	30	46	137	66	72	26	71	1	11
M2Macrophages	179	164	104	247	991	35	67	106	40	16	261	239	135	224	19	8	8	14	9	6	7	5	4	2	69	153	613	1077	1024	959	1252	725	2763	661	377	746	1046	182	85	751	368	590	355	63	168	575	130	143	347
cDC2	20	26	3	64	74	5	6	33	19	8	28	55	158	263	42	11	10	19	13	2	2	20	21	9	11	38	70	25	26	34	103	58	124	9	58	109	70	63	25	55	58	104	74	34	19	75	32	32	68
ClassicalMono	116	92	166	167	332	13	83	73	18	146	85	230	188	452	56	16	7	3	6	1	2	6	6	2	8	19	265	79	113	68	203	132	287	50	220	243	237	73	23	137	108	174	101	95	100	140	47	28	128
M1Macrophages	330	77	48	228	730	45	117	39	30	30	209	144	86	119	11	6	1	1	2	0	0	2	2	2	6	17	58	32	30	28	198	59	212	12	60	129	117	89	40	305	331	90	197	38	97	38	45	68	245
MatureDCs	4	6	0	10	11	7	2	6	1	1	2	8	5	36	7	23	43	8	8	9	3	13	6	7	17	15	11	11	10	3	16	16	8	3	4	7	9	15	15	16	7	42	21	18	2	18	9	3	5
NonClassicalMono	23	12	38	21	34	3	5	18	0	46	12	65	30	83	10	2	1	0	2	0	1	2	1	0	3	1	195	33	60	32	99	80	39	10	154	66	151	7	0	23	8	30	8	12	8	26	7	4	7
cDC1	4	2	0	6	3	6	1	1	0	1	2	5	19	8	4	1	3	7	11	7	1	5	12	10	4	4	10	6	2	6	39	10	4	3	10	14	9	12	5	17	6	15	6	3	5	17	16	1	3
Epithelial_cells_Cancer_cells	201	464	1193	359	258	0	259	212	4607	101	1289	192	77	21	0	14	0	0	0	0	0	0	0	0	0	0	3	0	5	3	15	2	1	1	8	8	8	83	32	6	1007	170	431	186	998	20	172	2412	180
ClubCells	0	16	1	1	0	0	0	3	46	2	8	0	0	0	0	0	0	0	0	0	0	0	0	0	0	0	23	21	26	15	73	5	46	6	100	74	73	21	1	17	5	19	55	3	37	700	17	17	0
Fibroblasts	4	86	2	16	17	1	1	5	10	1	0	1	1	0	2	0	2	2	1	2	12	2	9	6	1	13	19	9	19	54	164	88	17	12	236	841	186	488	206	23	187	114	18	21	49	73	493	29	4
AT2	0	0	0	0	0	0	0	0	0	1	0	0	0	0	0	0	0	0	0	0	0	0	0	0	0	0	134	88	132	322	68	141	173	198	66	241	345	23	0	88	0	92	30	22	166	67	57	33	0
AT1	0	0	0	0	0	0	0	0	0	0	0	0	0	0	0	0	0	0	0	0	0	0	0	0	0	0	6	17	60	18	88	6	39	14	33	76	126	4	0	0	0	11	0	3	1	22	2	12	0
MastCells	1	53	1	2	12	3	6	16	36	3	20	0	1	0	4	0	5	1	1	1	1	0	0	3	3	5	225	30	79	99	79	173	146	56	53	27	61	93	91	52	86	411	80	178	145	473	107	40	55
ECs	5	13	2	7	2	0	1	2	5	1	0	0	0	0	0	0	3	1	0	0	4	3	19	9	6	2	34	9	117	58	181	421	81	12	196	181	98	56	14	31	18	164	3	32	32	157	161	20	2
CiliatedCells	0	10	6	25	0	0	0	3	110	2	11	0	0	0	0	0	0	0	0	0	0	0	0	0	0	0	23	48	65	17	146	8	23	0	118	133	60	8	0	1	6	6	0	7	7	32	16	3	4
pDCs	7	3	1	17	3	26	3	1	0	3	0	70	121	63	21	9	18	15	37	16	11	30	24	12	20	64	29	3	6	9	11	17	12	7	17	12	11	5	5	19	9	8	18	6	10	22	11	1	3
Oligodendrocytes	0	0	0	0	0	0	0	0	0	0	0	0	0	0	0	0	0	0	0	0	0	0	0	0	0	0	0	0	0	0	0	0	0	0	0	0	0	0	0	0	0	0	0	0	0	0	0	0	92
Neurons	0	0	0	1	0	368	0	0	0	2	0	2	0	0	0	0	0	0	0	0	0	0	0	0	0	0	0	0	0	0	1	0	0	0	0	0	0	0	0	0	2	0	0	0	0	0	2	0	0
Erythrocytes	1	0	0	0	3	0	0	0	0	49	0	0	0	1	0	0	1	0	0	0	0	1	0	1	0	0	3	0	2	0	0	1	0	2	0	1	0	1	0	0	0	0	0	0	0	0	0	0	0
[truncated: 9 more columns]
